# Supplementary material for: Validation of EuroSCORE II, ACEF Score, CHA2DS2-VASc, and CHA2DS2-VA in Patients Undergoing Left Main Coronary Artery Angioplasty: Analysis from All-Comers BIA-LM Registry
Source: J Clin Med. 2024 Nov 16;13(22):6907. doi: 10.3390/jcm13226907 (PMC11595233; doi:10.3390/jcm13226907)
Supplement: Supplementary file 1 [file jcm-13-06907-s001.zip]

Archive with 1 entries (1 files):
- jcm-3292267-supplementary.pdf
